# Supplementary material for: Prognostic Implications of Vancomycin Therapeutic Drug Monitoring for Critically Ill Stroke Patients: Evidence From a Subtype‐Oriented Analysis
Source: CNS Neurosci Ther. 2026 Feb 19;32(2):e70799. doi: 10.1002/cns.70799 (PMC12918411; doi:10.1002/cns.70799)
Supplement: Supplementary file 2 — Data S2: cns70799‐sup‐0002‐TableS1‐S5.xlsx. [file CNS-32-e70799-s002.xlsx]

## Sheet: Supplementary Material
Supplementary Material
Supplementary Table S1 Specific variables extracted from the MIMIC-IV database.
Supplementary Table S2 missing number for risk variables and outcome variables
Supplementary Table S3 Baseline characteristics and demographics of hemorrhagic and ischemic stroke patients before propensity score matching.
Supplementary Table S4 Sensitivity analysis of the relationship between vancomycin TDM and 28-day mortality in hemorrhagic stroke patients
Supplementary Table S5 Sensitivity analysis of the relationship between vancomycin TDM and 28-day mortality in ischemic stroke patients

## Sheet: Supplementary Table S1
Supplementary Table S1 Specific variables extracted from the MIMIC-IV database.
Items	Components
Demographic variables	Age, Gender, Race
Vital signs	Weight, Heart rate, Respiratory rate, MAP, Temperature, SpO2
Laboratory tests	Hematocritt, Hemoglobin, WBC, platelets, Glu, HCO3, Ca, K, BUN, eGFR
Comorbidity diseases	Heart failure, Coronary artery disease, Cardiac arrhythmias, Diabetes, Hypertension, Renal disease, PVD, Coagulopathy, SEPSIS, Septic shock
Treatments	Vasopressin, Mechanical ventilation, RRT
Severity of illness scores	SOFA score, OASIS, APS III, SAPS II, CCI
Infectious pathogen	MRSA
Details of first administration of vancomycin in ICU	Accumulated dose, Medication time
Clinical outcomes	ICU mortality, Hospital mortality, 30-day, 60-day, 90-day and 1-year all-cause mortality
Abbreviations: MAP, mean arterial pressure; SpO₂, peripheral oxygen saturation; WBC, white blood cell; Glu, glutamate; Ca, Calcium‌; K, Kalium; BUN, blood urea nitrogen; eGFR estimated glomerular filtration rate; PVD, peripheral vascular disease‌‌; RRT, renal replacement therapy; SOFA score, Sequential Organ Failure Assessment score; OASIS, Oxford Acute Severity of Illness Score; APS III, Simplif…

## Sheet: Supplementary Table S2
Supplementary Table S2 missing number for risk variables and outcome variables
Supplementary Table S2 missing number for risk variables and outcome variables	Missing number (%)
Age(years)	0
Gender	0
Race	0
Weight (Kg)	0
Heart rate (bpm)	0
Respiratory rate(/min)	0
MAP (mmHg)	19(1.5%)
Temperature (°C)	9(0.7%)
SO2 (%)	0
Hematocrit (%)	10(0.8%)
Hemoglobin (g/dL)	7(0.6%)
WBC (k/uL)	8(0.6%)
Platelets (K/uL)	10(0.8%)
Glu (mg/dL)	1(0.1%)
HCO3 (mEg/L)	2(0.2%)
Ca (mg/dL)	3(0.2%)
K (mEg/L)	2(0.2%)
BUN (mg/dL)	1(0.1%)
eGFR (mL/min/1.73m²)	1(0.1%)
Heart failure	0
Coronary artery disease	0
Cardiac arrhythmias	0
Diabetes	0
Hypertension	0
Renal disease	0
PVD	0
Coagulopathy	0
SEPSIS	0
Septic shock	0
Vasopressin	0
Mechanical ventilation	0
RRT	0
SOFA score	0
OASIS	0
APS III	0
SAPS II	0
CCI	0
MRSA	0
Accumulated dose	0
Medication time	0
Abbreviations: MAP, mean arterial pressure; SpO₂, peripheral oxygen saturation; WBC, white blood cell; Glu, glutamate; Ca, Calcium‌; K, Kalium; BUN, blood urea nitrogen; eGFR estimated glomerular filtration rate; PVD, peripheral vascular disease‌‌; RRT, renal replacement therapy; SOFA score, Sequential Organ Failure Assessment score; OASIS, Oxford Acute Severity of Illness Score; APS III, Simplif…

## Sheet: Supplementary Table S3
Supplementary Table S3 Baseline characteristics and demographics of hemorrhagic and ischemic stroke patients before propensity score matching.
Characteristic	hemorrhagic stroke(n=543)			ischemic stroke Patient(n=723)
	non-TDM group(n=1411)	TDM group(n=4021)	P-value2	non-TDM group(n=205)	TDM group(n=518)	P-value2
Age	64 (54, 79)	64 (54, 73)	0.416	72 (60, 80)	65 (53, 75)	<0.001
Gender (n, %)			0.255			<0.001
Male	75 (53.2)	236 (58.7)		93 (45.4)	318 (61.4)
Female	66 (46.8)	166 (41.3)		112 (54.6)	200 (38.6)
Race (n, %)			0.473			0.374
White	68 (48.2)	208 (51.7)		123 (60.0)	292 (56.4)
Other	73 (51.8)	194 (48.3)		82 (40.0)	226 (43.6)
Vital signs
Weight (Kg)	74 (63, 86)	78 (65, 95)	0.041	78 (65, 87)	81 (68, 99)	<0.001
Heart rate (bpm)	83 (71, 95)	82 (71, 92)	0.297	81 (70, 92)	86 (74, 99)	0.001
Respiratory rate(/min)	20.0 (16.0, 22.0)	19.0 (16.0, 22.0)	0.11	19.0 (16.0, 23.0)	20.0 (16.0, 24.0)	0.142
MAP (mmHg)	83 (71, 93)	82 (71, 92)	0.578	79 (68, 92)	79 (69, 91)	0.72
Temperature (°C)	37.11 (36.67, 37.61)	37.06 (36.67, 37.50)	0.56	37.00 (36.67, 37.33)	37.00 (36.72, 37.50)	0.19
SO2 (%)	88.00 (85.00, 88.00)	88.00 (85.00, 88.00)	0.977	85.00 (85.00, 88.00)	85.00 (85.00, 88.00)	0.09
Laboratory tests
Hematocrit (%)	36 (32, 40)	36 (32, 40)	0.905	33 (28, 38)	34 (28, 39)	0.164
Hemoglobin (g/dL)	11.90 (10.60, 13.50)	12.00 (10.50, 13.50)	0.966	10.90 (9.10, 12.50)	11.10 (9.30, 12.80)	0.175
WBC (k/uL)	11.9 (8.5, 15.1)	12.4 (9.5, 15.5)	0.283	12 (9, 16)	13 (9, 17)	0.475
Platelets (K/uL)	208 (154, 283)	209 (156, 257)	0.486	183 (135, 255)	187 (127, 267)	0.615
Glu (mg/dL)	150 (117, 189)	138 (117, 170)	0.285	139 (114, 173)	145 (117, 199)	0.081
HCO3 (mEg/L)	23.0 (21.0, 25.0)	23.0 (20.0, 25.0)	0.922	22.0 (20.0, 24.0)	22.0 (20.0, 25.0)	0.742
Ca (mg/dL)	8.70 (8.20, 9.10)	8.50 (8.00, 8.90)	0.043	8.20 (7.90, 8.70)	8.30 (7.80, 8.80)	0.977
K (mEg/L)	4.00 (3.60, 4.40)	3.80 (3.50, 4.20)	0.064	4.10 (3.80, 4.60)	4.10 (3.70, 4.50)	0.226
BUN (mg/dL)	16 (12, 23)	16 (12, 23)	0.895	19 (13, 27)	21 (14, 35)	0.007
eGFR (mL/min/1.73m²)	78 (57, 98)	83 (59, 99)	0.322	71 (46, 90)	66 (38, 93)	0.385
Comorbidity diseases (n, %)
Heart failure (n, %)			0.141			0.036
No	129 (91.5)	349 (86.8)		133 (64.9)	377 (72.8)
Yes	12 (8.5)	53 (13.2)		72 (35.1)	141 (27.2)
Coronary artery disease (n, %)			0.33			0.001
No	124 (87.9)	365 (90.8)		130 (63.4)	390 (75.3)
Yes	17 (12.1)	37 (9.2)		75 (36.6)	128 (24.7)
Cardiac arrhythmias (n, %)			0.271			0.587
No	136 (96.5)	378 (94.0)		199 (97.1)	507 (97.9)
Yes	5 (3.5)	24 (6.0)		6 (2.9)	11 (2.1)
Diabetes (n, %)			0.467			0.737
No	103 (73.0)	306 (76.1)		129 (62.9)	319 (61.6)
Yes	38 (27.0)	96 (23.9)		76 (37.1)	199 (38.4)
Hypertension (n, %)			0.013			0.106
No	116 (82.3)	288 (71.6)		150 (73.2)	408 (78.8)
Yes	25 (17.7)	114 (28.4)		55 (26.8)	110 (21.2)
Renal disease (n, %)			0.04			0.118
No	132 (93.6)	351 (87.3)		172 (83.9)	408 (78.8)
Yes	9 (6.4)	51 (12.7)		33 (16.1)	110 (21.2)
PVD (n, %)			0.519			0.889
No	137 (97.2)	394 (98.0)		195 (95.1)	494 (95.4)
Yes	4 (2.8)	8 (2.0)		10 (4.9)	24 (4.6)
Coagulopathy (n, %)			0.577			0.019
No	120 (85.1)	334 (83.1)		185 (90.2)	432 (83.4)
Yes	21 (14.9)	68 (16.9)		20 (9.8)	86 (16.6)
SEPSIS (n, %)			0.002			<0.001
No	14 (9.9)	13 (3.2)		40 (19.5)	21 (4.1)
Yes	127 (90.1)	389 (96.8)		165 (80.5)	497 (95.9)
Septic shock (n, %)			0.737			<0.001
No	127 (90.1)	358 (89.1)		185 (90.2)	392 (75.7)
Yes	14 (9.9)	44 (10.9)		20 (9.8)	126 (24.3)
Therapy (n, %)
Vasopressin (n, %)			0.018			0.019
No	121 (85.8)	372 (92.5)		184 (89.8)	429 (82.8)
Yes	20 (14.2)	30 (7.5)		21 (10.2)	89 (17.2)
Mechanical ventilation (n, %)			0.005			0.012
No	102 (72.3)	237 (59.0)		148 (72.2)	323 (62.4)
Yes	39 (27.7)	165 (41.0)		57 (27.8)	195 (37.6)
RRT (n, %)			0.004			<0.001
No	138 (97.9)	363 (90.3)		197 (96.1)	435 (84.0)
Yes	3 (2.1)	39 (9.7)		8 (3.9)	83 (16.0)
Severity of illness scores
SOFA score	4.0 (2.0, 7.0)	4.0 (2.0, 6.0)	0.639	5.0 (3.0, 7.0)	6.0 (4.0, 9.0)	<0.001
OASIS	34 (30, 41)	35 (30, 40)	0.603	34 (30, 39)	37 (31, 43)	<0.001
APS III	41 (30, 57)	40 (30, 55)	0.603	43 (32, 57)	52 (38, 67)	<0.001
SAPS II	37 (29, 47)	36 (28, 45)	0.403	38 (32, 47)	40 (32, 51)	0.186
CCI	5.00 (3.00, 7.00)	5.00 (3.00, 7.00)	0.683	7.00 (5.00, 9.00)	6.00 (4.00, 8.00)	0.006
Infectious pathogen, n (%)
MRSA (n, %)			0.009			0.199
No	139 (98.6)	372 (92.5)		196 (95.6)	482 (93.1)
Yes	2 (1.4)	30 (7.5)		9 (4.4)	36 (6.9)
Details of first administration of vancomycin in ICU
Accumulated dose (g)	2.00 (1.50, 2.50)	4.00 (2.50, 6.25)	<0.001	1.50 (1.00, 2.00)	3.63 (2.00, 6.50)	<0.001
Medication time (d)	2.0 (1.5, 2.7)	4.3 (2.6, 7.7)	<0.001	2.0 (1.5, 2.4)	4.0 (2.5, 7.5)	<0.001
Clinical outcomes
ICU mortality			<0.001			0.438
No	96 (68.1)	332 (82.6)		166 (81.0)	432 (83.4)
Yes	45 (31.9)	70 (17.4)		39 (19.0)	86 (16.6)
Hospital mortality			<0.001			0.788
No	93 (66.0)	330 (82.1)		160 (78.0)	409 (79.0)
Yes	48 (34.0)	72 (17.9)		45 (22.0)	109 (21.0)
28-day mortality			<0.001			0.356
No	73 (51.8)	303 (75.4)		134 (65.4)	357 (68.9)
Yes	68 (48.2)	99 (24.6)		71 (34.6)	161 (31.1)
60-day mortality			<0.001			0.956
No	67 (47.5)	286 (71.1)		125 (61.0)	317 (61.2)
Yes	74 (52.5)	116 (28.9)		80 (39.0)	201 (38.8)
90-day mortality			<0.001			0.841
No	61 (43.3)	275 (68.4)		120 (58.5)	299 (57.7)
Yes	80 (56.7)	127 (31.6)		85 (41.5)	219 (42.3)
365-day mortality			<0.001			0.578
No	50 (35.5)	247 (61.4)		108 (52.7)	261 (50.4)
Yes	91 (64.5)	155 (38.6)		97 (47.3)	257 (49.6)
1IQR; n (%)
2Wilcoxon rank sum test; Pearson's Chi-squared test; Fisher's exact test
Abbreviations: MAP, mean arterial pressure; SpO₂, peripheral oxygen saturation; WBC, white blood cell; Glu, glutamate; Ca, Calcium‌; BUN, blood urea nitrogen; eGFR estimated glomerular filtration rate; PVD, peripheral vascular disease‌‌; RRT, renal replacement therapy; SOFA score, Sequential Organ Failure Assessment score; OASIS, Oxford Acute Severity of Illness Score; APS III, Simplified Acute P…

## Sheet: Supplementary Table S4
Supplementary Table S4 Sensitivity analysis of the relationship between vancomycin TDM and 28-day mortality in hemorrhagic stroke patients
Sensitivity	Matching	28-day mortality, n (%)			Correlation analysis
		non-TDM group	TDM group	P-value	HR1	95%CI1	P-value
Model 1	before PSM, n (%)	53 (42.1%)	96 (24.1%)	<0.001	0.64	0.43, 0.95	0.027
	after PSM, n (%)	38 (37.6%)	23 (22.8%)	0.022	0.5	0.27, 0.93	0.028
Model 2	before PSM, n (%)	30 (44.1%)	84 (23.9%)	<0.001	0.45	0.27, 0.76	0.003
	after PSM, n (%)	19 (35.8%)	12 (22.6%)	0.135	0.07	0.01, 0.36	0.001
Model 3	before PSM, n (%)	67 (48.2%)	92 (24.7%)	<0.001	0.51	0.35, 0.74	<0.001
	after PSM, n (%)	39 (39.4%)	32 (32.3%)	0.3	0.576	0.332, 0.998	0.049
Model 4	before PSM, n (%)	68 (48.2%)	99 (24.6%)	<0.001	0.49	0.34, 0.72	<0.001
	after PSM, n (%)	43 (41.0%)	31 (29.5%)	0.083	0.58	0.34, 0.98	0.043
Model 5	before PSM, n (%)	111 (42.5%)	56 (19.9%)	<0.001	0.41	0.27, 0.62	<0.001
	after PSM, n (%)	41 (36.0%)	23 (20.2%)	0.008	0.35	0.20, 0.62	<0.001
1HR = Hazard Ratio, CI = Confidence Interval
Model 1: Excluded patients with a survival time of less than 48 hours; Model 2: Excluded patients with an intravenous vancomycin treatment duration of less than 48 hours; Model 3: Excluded patients with positive microbiological cultures for MRSA; Model 4: Further adjusted for overall intensity of care, including the total number of laboratory tests and blood cultures during the ICU stay; Model 5:…
Model 1: adjusted for Age, Gender, Race, Weight, Heart rate, Respiratory rate, MAP, Temperature, SpO2, Hematocrit, WBC, Platelets, Glu, HCO3, Ca, Potassium, BUN, eGFR, Heart failure, Coronary artery disease, Cardiac arrhythmias, Diabetes, Hypertension, Renal disease, PVD, Coagulopathy, SEPSIS, Septic shock, Vasopressin, Mechanical ventilation, RRT, SOFA score, OASIS, CCI, MRSA, Accumulated dose, …
Model 2: Same as Model 1.
Model 3: Same as Model 1 but without adjustment for MRSA.
Model 4: Same as Model 1, with additional adjustment for the total number of laboratory tests and blood cultures during the ICU stay.
Model 5: Same as Model 1.

## Sheet: Supplementary Table S5
Supplementary Table S5 Sensitivity analysis of the relationship between vancomycin TDM and 28-day mortality in ischemic stroke patients
Sensitivity	Matching	28-day mortality, n (%)			Correlation analysis
		non-TDM group	TDM group	P-value	HR1	95%CI1	P-value
Model 1	before PSM, n (%)	65 (32.7%)	161 (31.1%)	0.683	0.94	0.67, 1.33	0.742
	after PSM, n (%)	38 (32.5%)	44 (37.6%)	0.411	0.93	0.57, 1.49	0.751
Model 2	before PSM, n (%)	36 (35.6%)	132 (30.5%)	0.315	0.97	0.62, 1.51	0.9
	after PSM, n (%)	18 (30.5%)	20 (33.9%)	0.694	1.08	0.37, 3.11	0.89
Model 3	before PSM, n (%)	68 (34.7%)	151 (31.3%)	0.395	0.89	0.64, 1.25	0.5
	after PSM, n (%)	36 (32.1%)	39 (34.8%)	0.671	0.8	0.48, 1.35	0.41
Model 4	before PSM, n (%)	71 (34.6%)	161 (31.1%)	0.356	0.82	0.59, 1.14	0.242
	after PSM, n (%)	39 (34.5%)	43 (38.1%)	0.58	1.09	0.67, 1.78	0.728
Model 5	before PSM, n (%)	128 (37.2%)	104 (27.4%)	0.005	0.69	0.50, 0.97	0.03
	after PSM, n (%)	56 (37.8%)	48 (32.4%)	0.33	0.76	0.50, 1.14	0.182
1HR = Hazard Ratio, CI = Confidence Interval
Model 1: Excluded patients with a survival time of less than 48 hours; Model 2: Excluded patients with an intravenous vancomycin treatment duration of less than 48 hours; Model 3: Excluded patients with positive microbiological cultures for MRSA; Model 4: Further adjusted for overall intensity of care, including the total number of laboratory tests and blood cultures during the ICU stay; Model 5:…
Model 1: adjusted for Age, Gender, Race, Weight, Heart rate, Respiratory rate, MAP, Temperature, SpO2, Hematocrit, WBC, Platelets, Glu, HCO3, Ca, Potassium, BUN, eGFR, Heart failure, Coronary artery disease, Cardiac arrhythmias, Diabetes, Hypertension, Renal disease, PVD, Coagulopathy, SEPSIS, Septic shock, Vasopressin, Mechanical ventilation, RRT, SOFA score, OASIS, CCI, MRSA, Accumulated dose, …
Model 2: Same as Model 1.
Model 3: Same as Model 1 but without adjustment for MRSA.
Model 4: Same as Model 1, with additional adjustment for the total number of laboratory tests and blood cultures during the ICU stay.
Model 5: Same as Model 1.
